# Supplementary material for: Solid-State Fermented Pineapple Peel: A Novel Food Ingredient with Antioxidant and Anti-Inflammatory Properties
Source: Foods. 2023 Nov 17;12(22):4162. doi: 10.3390/foods12224162 (PMC10670571; doi:10.3390/foods12224162)
Supplement: Supplementary file 1 [file foods-12-04162-s001.zip]

Archive with 1 entries (1 files):
- foods-2707998-supplementary.pdf
